# Supplementary material for: Cerebrospinal fluid proteomics define the natural history of autosomal dominant Alzheimer’s disease
Source: Nat Med. 2023 Aug 7;29(8):1979–88. doi: 10.1038/s41591-023-02476-4 (PMC10427428; doi:10.1038/s41591-023-02476-4)
Supplement: Supplementary file 3 — Supplementary Tables 1 and 2 containing cohort information and SRM-MS QC statistics. [file 41591_2023_2476_MOESM3_ESM.xlsx]

## Sheet: 1.Traits
Supplementary Table 1. Traits and Summary Statistics for Subjects Analyzed in this Study. Because not all traits were obtained at every visit, traits are reported at both the sample level and the subject level. Differences were assessed by two-sided t test without correction for multiple comparisons.
Sample Level Traits (n=845)	Mutation Status								Diagnostic Status								Asymtomatic								Symtomatic
	Non-Carriers (0)			Carriers (1)					Asymtomatic			Symtomatic					Non-Carriers (0)			Carriers (1)					Non-Carriers (0)			Carriers (1)
	Count	Mean	Standard Deviation	Count	Mean	Standard Deviation	pValue		Count	Mean	Standard Deviation	Count	Mean	Standard Deviation	pValue		Count	Mean	Standard Deviation	Count	Mean	Standard Deviation	pValue		Count	Mean	Standard Deviation	Count	Mean	Standard Deviation	pValue
VISIT v00	225			349					439			135					210			229					15			120
VISIT v01	21			60					33			48					21			12								48
VISIT v02	25			51					56			20					23			33					2			18
VISIT v03	41			38					72			7					40			32					1			6
VISIT v04	3			8					11			0					3			8
VISIT v05	6			6					11			1					6			5								1
VISIT v06	4			2					5			1					3			2					1
VISIT v07	4			1					5			0					4			1
VISIT v10	1			0					1			0					1
Estimated Year of Onset (DIAN EYO)	330	-9.40305	11.2313	515	-7.39579	10.916	0.0100928		633	-11.7947	10.112	212	2.61407	5.3168	3.34657e-72		311	-9.80114	11.2423	322	-13.7201	8.46711	8.85427e-07		19	-2.88692	9.01844	193	3.15562	4.48904	1.2835e-06
Age at Time of Assessment (VISIT AGE)	330	38.1212	11.2419	515	38.3903	10.8368	0.728666		633	36.3924	10.2921	212	45.8682	10.0311	2.65903e-29		311	38.4651	11.2406	322	34.3905	8.85173	5.07527e-07		19	40.7189	12.0176	193	46.3751	9.70356	0.0186625
Subject Level Traits (n=585)	Mutation Status								Diagnostic Status								Asymtomatic								Symtomatic
	Non-Carriers (0)			Carriers (1)					Asymtomatic			Symtomatic					Non-Carriers (0)			Carriers (1)					Non-Carriers (0)			Carriers (1)
	Count	Mean	Standard Deviation	Count	Mean Age of Onset2	Standard Deviation	pValue		Count	Mean	Standard Deviation	Count	Mean	Standard Deviation	pValue		Count	Mean	Standard Deviation	Count	Mean	Standard Deviation	pValue		Count	Mean	Standard Deviation	Count	Mean	Standard Deviation	pValue
DIAGNOSTIC STATUS	230			355
MUTATION									447			138					215			232					15			123
SEX (M=1)	96			158					189			65					89			100					7			58
SEX (F=2)	134			197					258			73					126			132					8			65
RACE Not Provided	5			6					8			3					5			3								3
RACE American Indian or Alaska Native	1			0					1			0					1
RACE Asian	8			17					18			7					8			10								7
RACE Black or African American	1			2					2			1					1			1								1
RACE Native Hawaiian or Other Pacific Islander	0			3					3			0								3
RACE Other	8			16					16			8					7			9					1			7
RACE Unknown	4			3					6			1					3			3					1
RACE White	203			308					393			118					190			203					13			105
APPMUTATION (Present = 1)	51			65	47.1064	6.20704			43			22								43								22
PS1MUTATION (Present = 1)	157			264	45.7702	8.04236			164			100								164								100
PS2MUTATION (Present = 1)	22			26	54.1583	4.3343			25			1								25								1
APOE 22	3			2					4			1					3			1								1
APOE 23	22			35					42			15					21			21								14
APOE 24	7			8					15			0					7			8					1
APOE 33	134			215					268			81					124			144								71
APOE 34	61			87					113			35					57			56					10			31
APOE 44	3			8					5			6					3			2					4			6
Modeled Traits (n=*)	Mutation Status								Diagnostic Status								Asymtomatic								Symtomatic
* Number of Samples varies per trait based on data availability and first visit selection	Non-Carriers (0)			Carriers (1)					Asymtomatic			Symtomatic					Non-Carriers (0)			Carriers (1)					Non-Carriers (0)			Carriers (1)
	Count	Mean	Standard Deviation	Count	Mean	Standard Deviation	pValue		Count	Mean	Standard Deviation	Count	Mean	Standard Deviation	pValue		Count	Mean	Standard Deviation	Count	Mean	Standard Deviation	pValue		Count	Mean	Standard Deviation	Count	Mean	Standard Deviation	pValue
Innotest AB40 (pg/mL)	161	8940.23	3429.27	247	8242.72	3182.74	0.036513		315	8798.81	3393	93	7566.7	2752.5	0.00146402		150	8971.16	3490.23	165	8642.13	3304.97	0.390881		11	8518.43	2537.95	82	7439.03	2769.56	0.22389
Innotest AB42 (pg/mL)	161	891.4	281.353	247	635.584	383.038	1.65647e-12		315	817.448	357.21	93	462.457	255.852	1.51756e-17		150	892.655	285.352	165	749.078	400.563	0.000329343		11	874.282	230.134	82	407.212	204.181	3.86387e-10
Luminex AB42 (pg/mL)	161	479.066	136.412	246	360.399	186.91	1.60515e-11		314	446.75	170.462	93	274.284	135.043	1.22538e-17		150	482.448	139.182	164	414.099	189.326	0.00034766		11	432.945	81.1556	82	253.001	126.581	1.4837e-05
Luminex pTau181 (pg/mL)	160	29.8827	10.6285	246	62.2041	37.9481	5.53948e-23		313	39.9515	25.1483	93	81.4906	40.5154	1.67756e-28		149	29.6121	10.785	164	49.3451	30.3059	5.69034e-13		11	33.5482	7.66971	82	87.922	38.7704	1.26755e-05
Luminex tTau (pg/mL)	159	59.4901	26.9134	247	112.203	82.9054	7.23327e-14		313	73.6917	49.6907	93	151.693	97.1021	1.65109e-22		148	59.1439	26.7861	165	86.7407	60.7619	5.96784e-07		11	64.1482	29.522	82	163.437	97.0631	0.0011494
Fujirebio AB40 (pg/mL)	196	8635.41	2742.92	319	8404.42	2796.66	0.359717		398	8602.74	2824.14	117	8116.74	2581.47	0.0959947		184	8608.86	2760.68	214	8597.48	2884.04	0.968084		12	9042.5	2527.64	105	8010.94	2578.17	0.190968
Fujirebio AB42 (pg/mL)	196	777.628	275.069	319	604.414	351.375	7.33062e-09		398	740.892	329.876	117	430.325	222.379	4.82543e-20		184	781.38	277.138	214	706.079	366.331	0.022988		12	720.083	244.292	105	397.21	195.068	5.91664e-07
Fujirebio pTau181 (pg/mL)	190	28.6468	13.7654	316	73.0421	63.0381	4.8627e-20		391	39.044	32.6388	115	115.287	71.9037	2.43755e-47		178	28.0612	12.3273	213	48.2221	40.5826	4.88456e-10		12	37.3333	26.8814	103	124.369	70.0162	4.32057e-05
Fujirebio tTau (pg/mL)	182	260.236	104.249	307	491.3	337.258	5.55049e-18		377	316.233	189.659	112	705.107	383.092	2.52971e-40		171	257.374	100.377	206	365.092	228.76	2.21951e-08		11	304.727	152.007	101	748.713	375.551	0.000182535
Fujirebio AB42/40	196	0.0898906	0.0111839	319	0.0725258	0.033321	5.67095e-12		398	0.0865069	0.0256393	117	0.0540559	0.0223365	5.68167e-31		184	0.0904528	0.0103807	214	0.0831141	0.0332814	0.00428678		12	0.0812701	0.0183908	105	0.0509457	0.0206274	3.55696e-06
NEFL (pg/mL)	192	250.515	148.072	304	509.986	529.335	8.91964e-11		386	263.205	166.125	110	923.068	671.234	5.5909e-54		182	249.939	148.905	204	275.041	179.643	0.138562		10	261.009	138.769	100	989.274	667.543	0.000858936
cTREM 2 (pg/mL)	151	3.31861	1.33922	242	3.95993	1.62257	5.73391e-05		316	3.43144	1.33629	77	4.87116	1.81709	3.92107e-14		144	3.29033	1.31353	172	3.54957	1.34749	0.0858868		7	3.90037	1.81728	70	4.96824	1.80124	0.139248
PGRN (pg/mL)	161	745.103	248.481	250	816.46	266.781	0.00684017		333	780.583	254.072	78	822.338	291.833	0.205201		154	743.581	250.513	179	812.418	253.485	0.0134783		7	778.586	211.688	71	826.652	299.386	0.680397
NEFL-Plasma (pg/mL)	226	6.3337	4.59568	341	9.29045	7.59195	2.1458e-07		434	6.12779	3.67513	133	14.5865	9.69416	3.96997e-43		211	6.2793	4.481	223	5.98443	2.70322	0.404115		15	7.09902	6.12953	118	15.5383	9.66584	0.00127875
pTau181-Plasma (pg/mL)	222	1.65128	0.806257	337	3.32843	2.60902	3.50762e-19		427	1.92077	1.14984	132	5.06135	3.08842	7.1297e-55		207	1.65066	0.81225	220	2.17491	1.34811	1.90556e-06		15	1.65991	0.744092	117	5.49743	3.00283	2.62619e-06
pTau202 (ng/mL)	152	0.0140983	0.00462766	230	0.0185539	0.00876222	1.74645e-08		295	0.0147962	0.00531327	87	0.0235108	0.0103599	7.09811e-23		142	0.0140785	0.00463172	153	0.0154624	0.00581172	0.0251475		10	0.0143797	0.0048074	77	0.0246967	0.010311	0.00255949
pTau202/Tau202	152	3.13785	0.741191	230	2.72717	0.806261	7.57591e-07		295	2.98055	0.809889	87	2.58553	0.714692	5.01445e-05		142	3.12778	0.731038	153	2.8439	0.85668	0.00249596		10	3.28084	0.905679	77	2.49523	0.639518	0.00080845
pTau181 (ng/mL)	152	0.0884602	0.0340469	230	0.189345	0.148891	3.4958e-15		295	0.11237	0.0721905	87	0.274095	0.183432	1.96024e-29		142	0.0884541	0.0345817	153	0.134566	0.0891094	1.95776e-08		10	0.0885456	0.0267022	77	0.298192	0.181306	0.00047786
pTau181/Tau181	152	21.6081	2.39133	230	28.9561	8.272	2.23281e-23		295	23.8438	5.66441	87	33.453	8.23891	5.58628e-30		142	21.5556	2.29273	153	25.9675	6.91032	3.81455e-12		10	22.3535	3.59556	77	34.8945	7.54749	1.60232e-06
pTau205 (ng/mL)	151	0.00164106	0.000984617	230	0.00548298	0.00647228	2.57995e-12		294	0.00224588	0.00227272	87	0.00975396	0.00820236	2.93576e-36		141	0.00163591	0.000987324	153	0.00280802	0.00289752	7.37326e-06		10	0.00171365	0.000993921	77	0.0107982	0.00814882	0.000732771
pTau205/Tau205	151	0.340686	0.131991	230	0.602175	0.36576	7.36222e-16		294	0.386465	0.187663	87	0.877278	0.388658	2.7208e-45		141	0.336888	0.119744	153	0.432155	0.224273	1.03385e-05		10	0.394249	0.252785	77	0.940009	0.358716	1.19708e-05
pTau217 (ng/mL)	152	0.00400085	0.00378391	230	0.0274578	0.0357257	9.90252e-15		295	0.0092026	0.0137729	87	0.0483752	0.0464971	3.60535e-31		142	0.00404084	0.0038996	153	0.0139933	0.0174588	1.51855e-10		10	0.00343288	0.00126411	77	0.0542119	0.0463247	0.000879035
pTau217/Tau217	152	1.23804	0.633006	230	5.03353	4.16214	3.51267e-25		295	2.28622	2.38162	87	7.71794	4.44099	3.94861e-40		142	1.24434	0.650848	153	3.25319	2.93647	3.529e-14		10	1.14866	0.277219	77	8.5711	3.98654	8.68803e-08
t-Tau (Tau181-190) (ng/mL)	152	0.407154	0.139709	230	0.601196	0.324999	1.63161e-11		295	0.450854	0.182402	87	0.77196	0.401627	5.43208e-23		142	0.407692	0.141341	153	0.490913	0.206069	7.56129e-05		10	0.399519	0.120138	77	0.820329	0.400247	0.00145778
Total Precuneus Thickness (mm)	173	4.74816	0.268112	260	4.57663	0.437852	5.34537e-06		346	4.74638	0.276495	87	4.24266	0.494856	1.88125e-31		163	4.75501	0.266934	183	4.73868	0.28525	0.584187		10	4.6365	0.276605	77	4.19151	0.494957	0.00673478
FDG-PET Precuneus (SUVR)	163	1.91809	0.161337	246	1.83623	0.227739	8.33486e-05		329	1.91171	0.167927	80	1.6926	0.257592	7.76072e-19		154	1.92016	0.158265	175	1.90427	0.176108	0.392838		9	1.88267	0.215804	71	1.66851	0.253631	0.017806
PIB-PET Cortex (SUVR)	165	1.05553	0.167316	238	1.9502	1.07643	2.98358e-23		328	1.3448	0.637213	75	2.62957	1.29272	1.03544e-30		157	1.04921	0.155852	171	1.61618	0.777154	2.27591e-17		8	1.17962	0.309937	67	2.8027	1.25628	0.000538994
MMSE (Mini-Mental State Exam)	229	28.9782	1.31605	355	26.693	5.29885	3.23111e-10		446	29.0426	1.24719	138	22.8913	6.82491	1.72107e-58		214	29.0607	1.2601	232	29.0259	1.23766	0.768272		15	27.8	1.56753	123	22.2927	6.97858	0.00285737
ANIMALS (Verbal Fluency)	230	22.2478	5.11393	352	20.4716	7.26458	0.00134202		447	22.7897	5.77575	135	15.8222	6.1327	3.0754e-30		215	22.4047	5.17353	232	23.1466	6.27267	0.175094		15	20	3.58569	120	15.3	6.19379	0.00473151
WAIS (Executive Function)	230	60.8913	12.1534	339	53.7729	18.939	6.30557e-07		447	61.8456	11.8456	122	37.6148	18.8839	1.63947e-54		215	61.6372	11.7727	232	62.0388	11.935	0.720686		15	50.2	12.9018	107	35.8505	18.9611	0.00537635
MEMUNITS (Memory)	230	13.9435	4.35953	349	10.6246	6.34855	1.17344e-11		447	13.9553	4.37971	132	5.12879	5.10262	9.03023e-66		215	14.1488	4.27405	232	13.7759	4.47714	0.368928		15	11	4.65986	117	4.37607	4.66411	8.27634e-07
CDR Global (Clinical Dementia Rating Scale - Global)	230	0.0326087	0.123724	355	0.290141	0.53577	2.35834e-12		447	0	0	138	0.800725	0.584283	2.63803e-115		215	0	0	232	0	0			15	0.5	0	123	0.837398	0.609003	0.034238
CDR Sum (Clinical Dementia Rating Scale - Sum)	230	0.0630435	0.262968	355	1.4	2.99656	3.63322e-11		447	0.0257271	0.110585	138	3.62319	3.89076	6.93177e-66		215	0.00697674	0.0587858	232	0.0431034	0.140638	0.000523349		15	0.866667	0.58146	123	3.95935	3.98902	0.00331808
Cognitive Composite	229	0.239177	0.466288	337	-0.162527	0.951651	5.53915e-09		445	0.283496	0.488786	121	-1.04261	0.924199	3.72932e-74		214	0.272498	0.45591	231	0.293686	0.518166	0.648272		15	-0.236189	0.345675	106	-1.15673	0.92422	0.000222748
SRM Measures	Count	Mean	Standard Deviation	Count	Mean	Standard Deviation	pValue		Count	Mean	Standard Deviation	Count	Mean	Standard Deviation	pValue		Count	Mean	Standard Deviation	Count	Mean	Standard Deviation	pValue		Count	Mean	Standard Deviation	Count	Mean	Standard Deviation	pValue
AHSG (EHAVEGDCDFQLLK) (log2(L/H))	184	-2.20565	0.588973	286	-2.11659	0.649398	0.13318		366	-2.21109	0.595463	104	-1.94159	0.691531	9.97172e-05		173	-2.21006	0.581373	193	-2.21201	0.609323	0.97515		11	-2.13625	0.727266	93	-1.91857	0.687631	0.325909
ALDOA (VLAAVYK) (log2(L/H))	184	-4.86141	0.523779	286	-4.68557	0.485209	0.000226489		366	-4.81987	0.491307	104	-4.52402	0.498256	1.04986e-07		173	-4.86748	0.519249	193	-4.7772	0.462029	0.0792088		11	-4.76587	0.610221	93	-4.49542	0.479215	0.0887479
AMBP (GECVPGEQEPEPILIPR) (log2(L/H))	184	-7.36106	0.601057	286	-7.29034	0.768643	0.290984		366	-7.37803	0.640844	104	-7.10688	0.876893	0.000533424		173	-7.36712	0.588535	193	-7.3878	0.68573	0.758424		11	-7.26573	0.801854	93	-7.08809	0.887478	0.52783
APOA4 (SLAPYAQDTQEK) (log2(L/H))	184	-3.93639	0.649115	286	-3.89553	0.692253	0.522627		366	-3.96177	0.641626	104	-3.73469	0.759592	0.00239459		173	-3.9394	0.650638	193	-3.98183	0.63446	0.528343		11	-3.88902	0.653324	93	-3.71643	0.772262	0.478775
APOC2 (ESLSSYWESAK) (log2(L/H))	184	-5.09233	0.868741	286	-4.91278	0.809246	0.0230083		366	-5.06795	0.788974	104	-4.68436	0.930816	3.22345e-05		173	-5.10861	0.847747	193	-5.0315	0.732612	0.351267		11	-4.8363	1.17188	93	-4.66639	0.904242	0.569505
C9 (LSPIYNLVPVK) (log2(L/H))	184	-7.06392	0.612618	286	-7.00299	0.632374	0.302588		366	-7.09871	0.595083	104	-6.77391	0.662941	2.27834e-06		173	-7.06706	0.610896	193	-7.12709	0.580664	0.335986		11	-7.01454	0.667997	93	-6.74544	0.660147	0.204515
CALM2 (EAFSLFDK) (log2(L/H))	184	-4.69076	0.498075	286	-4.47843	0.514638	1.22324e-05		366	-4.64383	0.494415	104	-4.272	0.497657	4.16519e-11		173	-4.69348	0.498792	193	-4.59933	0.487456	0.0688793		11	-4.64803	0.508388	93	-4.22752	0.47987	0.0074202
CD44 (TEAADLCK) (log2(L/H))	184	-6.60199	0.422176	286	-6.49569	0.418904	0.00768887		366	-6.60872	0.395544	104	-6.28598	0.422112	1.94171e-12		173	-6.59693	0.416072	193	-6.61928	0.37697	0.589948		11	-6.68163	0.525969	93	-6.23918	0.385334	0.000795486
CH3L1 (IASNTQSR) (log2(L/H))	184	-2.73466	0.550042	286	-2.46999	0.632658	4.23756e-06		366	-2.72898	0.535769	104	-2.0268	0.562395	8.94815e-28		173	-2.73738	0.554515	193	-2.72145	0.519725	0.776911		11	-2.69186	0.495663	93	-1.94813	0.517939	1.65564e-05
COL6A1 (EPCGGLEDAVNEAK) (log2(L/H))	184	-5.95205	0.556429	286	-5.87079	0.488192	0.0962601		366	-5.93132	0.529683	104	-5.80155	0.457446	0.0237179		173	-5.95312	0.55742	193	-5.91177	0.504183	0.456722		11	-5.9353	0.566788	93	-5.78573	0.443808	0.307439
CP (GEFYIGSK) (log2(L/H))	184	-4.85704	0.571088	286	-4.79857	0.541866	0.264229		366	-4.87613	0.54445	104	-4.62909	0.545149	5.24644e-05		173	-4.85744	0.571166	193	-4.89288	0.520262	0.534774		11	-4.85086	0.597645	93	-4.60286	0.536024	0.154614
CTSB (ICEPGYSPTYK) (log2(L/H))	184	-8.0259	0.37066	286	-7.93306	0.353226	0.00661361		366	-8.00003	0.363825	104	-7.86163	0.338479	0.000558166		173	-8.02649	0.373409	193	-7.97631	0.354306	0.188098		11	-8.01665	0.340369	93	-7.8433	0.335352	0.108563
DCN (VDAASLK) (log2(L/H))	184	-8.30692	0.260163	286	-8.28353	0.265453	0.347937		366	-8.29935	0.261694	104	-8.26923	0.269127	0.303778		173	-8.30142	0.250178	193	-8.2975	0.272238	0.886374		11	-8.39336	0.391611	93	-8.25454	0.249719	0.106028
DKK3 (DQDGEILLPR) (log2(L/H))	184	-2.13209	0.556453	286	-2.08472	0.492088	0.333891		366	-2.14702	0.517857	104	-1.94929	0.491458	0.000559678		173	-2.138	0.553847	193	-2.15511	0.484644	0.752815		11	-2.03923	0.616664	93	-1.93865	0.477487	0.523608
DTD1 (VFEDESGK) (log2(L/H))	184	-11.9623	0.276526	286	-11.9109	0.28169	0.0524333		366	-11.9563	0.269786	104	-11.8421	0.300157	0.000226841		173	-11.9682	0.275443	193	-11.9457	0.264879	0.427795		11	-11.8704	0.290716	93	-11.8387	0.302609	0.741953
ENO1 (YISPDQLADLYK) (log2(L/H))	184	-8.45488	0.494184	286	-8.17517	0.558862	5.12402e-08		366	-8.39499	0.50731	104	-7.89645	0.525096	3.21212e-17		173	-8.45493	0.49578	193	-8.34125	0.51276	0.0321432		11	-8.45412	0.491373	93	-7.83049	0.490782	0.000126965
ENO2 (VNQIGSVTEAIQACK) (log2(L/H))	184	-6.51482	0.679858	286	-6.26596	0.660021	9.28283e-05		366	-6.45264	0.66472	104	-6.04927	0.632595	5.66634e-08		173	-6.52384	0.683757	193	-6.38882	0.642257	0.052241		11	-6.37285	0.627216	93	-6.011	0.62551	0.0726361
F2 (TATSEYQTFFNPR) (log2(L/H))	184	-4.23012	0.592122	286	-4.12145	0.628837	0.0620192		366	-4.23419	0.583396	104	-3.91696	0.666866	2.89134e-06		173	-4.23604	0.581125	193	-4.23252	0.58693	0.954095		11	-4.137	0.772941	93	-3.89093	0.653047	0.249076
GAPDH (GALQNIIPASTGAAK) (log2(L/H))	184	-5.55972	0.623997	285	-5.3748	0.662284	0.00266999		365	-5.52657	0.637246	104	-5.16931	0.634769	6.40861e-07		173	-5.55441	0.623671	192	-5.50149	0.649838	0.428998		11	-5.64324	0.65357	93	-5.11326	0.612084	0.0081838
GDA (DHLLGVSDSGK) (log2(L/H))	184	-8.74944	0.420589	286	-8.54342	0.44569	8.15192e-07		366	-8.67766	0.423233	104	-8.43551	0.478735	8.22667e-07		173	-8.75169	0.42216	193	-8.61129	0.414133	0.00145255		11	-8.71395	0.412723	93	-8.40258	0.477188	0.040765
GDI1 (VVEGSFVYK) (log2(L/H))	184	-8.69994	0.486316	286	-8.49145	0.50448	1.14981e-05		366	-8.66309	0.480441	104	-8.25628	0.47281	1.18085e-13		173	-8.70411	0.48148	193	-8.62632	0.477761	0.122167		11	-8.63438	0.579331	93	-8.21155	0.441228	0.00451368
GMFB (FIVYSYK) (log2(L/H))	184	-10.9384	0.321716	286	-10.8162	0.288509	2.26638e-05		366	-10.8974	0.299924	104	-10.7467	0.306238	8.49987e-06		173	-10.9417	0.323621	193	-10.8577	0.271722	0.00729387		11	-10.8858	0.299119	93	-10.7302	0.304434	0.111355
GOT1 (VGNLTVVGK) (log2(L/H))	184	-7.55821	0.511717	286	-7.39136	0.479598	0.000371707		366	-7.50419	0.496984	104	-7.28949	0.469507	9.59697e-05		173	-7.56306	0.513219	193	-7.45142	0.477141	0.0317095		11	-7.48195	0.504735	93	-7.26672	0.462763	0.151437
GSN (AGALNSNDAFVLK) (log2(L/H))	184	-3.51818	0.475142	286	-3.43771	0.462147	0.0690553		366	-3.52552	0.444355	104	-3.27106	0.498499	7.6206e-07		173	-3.52708	0.469597	193	-3.52413	0.421673	0.949461		11	-3.37824	0.561718	93	-3.25838	0.492322	0.453487
ITBG2 (LLVFATDDGFHFAGDGK) (log2(L/H))	183	-2.46785	0.367802	280	-2.44551	0.391622	0.539059		362	-2.4797	0.359276	101	-2.36343	0.444976	0.00672262		172	-2.46768	0.369439	190	-2.49059	0.350443	0.545358		11	-2.47054	0.357991	90	-2.35033	0.454406	0.400423
KNG1 (EGDCPVQSGK) (log2(L/H))	182	-6.81207	0.606432	283	-6.73755	0.665128	0.223088		361	-6.83178	0.607244	104	-6.54088	0.712948	4.23467e-05		171	-6.81769	0.601778	190	-6.84445	0.613433	0.676526		11	-6.7246	0.700832	93	-6.51915	0.714961	0.368675
LAMP1 (VWVQAFK) (log2(L/H))	184	-10.3833	0.442434	286	-10.2425	0.397961	0.000377817		366	-10.3443	0.410229	104	-10.1335	0.419829	5.463e-06		173	-10.3862	0.446359	193	-10.3067	0.372075	0.0641871		11	-10.3379	0.391041	93	-10.1094	0.418477	0.0877662
LDHB (DYSVTANSK) (log2(L/H))	184	-8.05847	0.404952	286	-7.92005	0.405715	0.000335552		366	-8.01799	0.399926	104	-7.82026	0.412452	1.23495e-05		173	-8.06082	0.402298	193	-7.97961	0.394888	0.0523192		11	-8.0216	0.464377	93	-7.79644	0.401991	0.0869079
LDHC (VIGSGCNLDSAR) (log2(L/H))	184	-7.84277	0.440676	286	-7.68544	0.451094	0.000220052		366	-7.80681	0.439915	104	-7.53668	0.437961	5.29298e-08		173	-7.84724	0.439722	193	-7.77056	0.438055	0.0959816		11	-7.77243	0.471464	93	-7.50879	0.427962	0.0586605
MDH1 (FVEGLPINDFSR) (log2(L/H))	184	-6.49849	0.457526	286	-6.29195	0.476761	4.19582e-06		366	-6.46228	0.452035	104	-6.05794	0.44111	5.08745e-15		173	-6.5067	0.45725	193	-6.42246	0.444725	0.0750517		11	-6.36935	0.463791	93	-6.02111	0.426024	0.0125681
MFGE8 (EVTGIITQGAR) (log2(L/H))	184	-9.6787	0.437961	286	-9.752	0.48023	0.0953735		366	-9.71078	0.453737	104	-9.76739	0.502664	0.27375		173	-9.68862	0.435117	193	-9.73064	0.470039	0.37711		11	-9.52269	0.474579	93	-9.79633	0.500395	0.0878055
NCAM1 (GLGEISAASEFK) (log2(L/H))	184	-4.35829	0.505412	286	-4.32882	0.449376	0.509229		366	-4.37241	0.475866	104	-4.22758	0.441126	0.00561737		173	-4.36389	0.505987	193	-4.38003	0.448342	0.746438		11	-4.2702	0.511753	93	-4.22254	0.434913	0.736539
NPTX2 (VAELEDEK) (log2(L/H))	184	-8.06581	0.52627	286	-8.15299	0.517363	0.0772043		366	-8.0778	0.507584	104	-8.26337	0.548528	0.00132071		173	-8.06336	0.532263	193	-8.09074	0.485426	0.607093		11	-8.10436	0.440221	93	-8.28218	0.558939	0.311601
NPTXR (ELDVLQGR) (log2(L/H))	184	-1.51813	0.408975	286	-1.56322	0.374706	0.219924		366	-1.52741	0.385719	104	-1.60949	0.394151	0.0572814		173	-1.52133	0.413094	193	-1.53286	0.360418	0.775749		11	-1.4678	0.3504	93	-1.62625	0.397366	0.208947
NRXN1 (LAIGFSTVQK) (log2(L/H))	184	-7.98782	0.443864	286	-7.91486	0.408869	0.068583		366	-7.9655	0.429355	104	-7.86573	0.39661	0.0340324		173	-7.99072	0.449726	193	-7.9429	0.410093	0.288042		11	-7.94217	0.352386	93	-7.85668	0.402279	0.501687
OGN (LEGNPIVLGK) (log2(L/H))	184	-5.70442	0.416979	286	-5.66469	0.364922	0.276836		366	-5.70439	0.379735	104	-5.59526	0.398432	0.0108403		173	-5.70656	0.412332	193	-5.70245	0.349017	0.917932		11	-5.67079	0.506192	93	-5.58633	0.386154	0.508793
OMGP (LESLPAHLPR) (log2(L/H))	184	-3.3852	0.598578	286	-3.32054	0.488786	0.201082		366	-3.38749	0.543989	104	-3.19932	0.475067	0.00147914		173	-3.38893	0.604394	193	-3.3862	0.485097	0.961829		11	-3.32648	0.519371	93	-3.18427	0.47031	0.350313
PARK7 (ALVILAK) (log2(L/H))	184	-10.6757	0.276837	285	-10.5837	0.294512	0.000779403		365	-10.6619	0.27587	104	-10.472	0.295347	2.28946e-09		173	-10.6788	0.274041	192	-10.6466	0.277335	0.266097		11	-10.6266	0.328592	93	-10.4537	0.287625	0.0661156
PEBP1 (YVWLVYEQDRPLK) (log2(L/H))	184	-5.05165	0.614091	285	-4.85572	0.619963	0.000860951		365	-5.00075	0.590269	104	-4.69334	0.682562	7.83308e-06		173	-5.06524	0.61365	192	-4.94265	0.563677	0.0474206		11	-4.83782	0.60881	93	-4.67625	0.691749	0.460536
PGAM1 (HYGGLTGLNK) (log2(L/H))	184	-8.37095	0.567547	286	-8.09711	0.540329	2.2239e-07		366	-8.31622	0.543265	104	-7.81049	0.463323	8.89271e-17		173	-8.38002	0.569748	193	-8.25904	0.513142	0.0332297		11	-8.22832	0.536162	93	-7.76107	0.430983	0.00128016
PGLYRP2 (TFTLLDPK) (log2(L/H))	173	-5.58263	0.595491	263	-5.50085	0.605703	0.165697		347	-5.61087	0.575733	89	-5.23087	0.611405	7.05991e-08		164	-5.59246	0.588585	183	-5.62736	0.565075	0.573638		9	-5.40349	0.726279	80	-5.21145	0.599342	0.374661
PKM (GVNLPGAAVDLPAVSEK) (log2(L/H))	184	-6.67164	0.509144	286	-6.41965	0.535897	5.65462e-07		366	-6.60643	0.505216	104	-6.20816	0.543149	1.04378e-11		173	-6.68083	0.502925	193	-6.53974	0.499182	0.00747063		11	-6.52705	0.60741	93	-6.17044	0.525913	0.0388612
PKM2 (LFEELVR) (log2(L/H))	184	-3.12802	0.499241	286	-2.911	0.528783	1.1333e-05		366	-3.0802	0.497594	104	-2.69952	0.525682	3.23162e-11		173	-3.13259	0.494619	193	-3.03323	0.496833	0.0563816		11	-3.05612	0.589163	93	-2.65734	0.504628	0.0166063
PON1 (LLIGTVFHK) (log2(L/H))	184	-8.34213	0.737078	286	-8.33487	0.807942	0.921677		366	-8.40217	0.750531	104	-8.11085	0.841805	0.000736841		173	-8.35403	0.72313	193	-8.44533	0.773592	0.245787		11	-8.15502	0.952349	93	-8.10563	0.833378	0.855028
PPIA (VSFELFADK) (log2(L/H))	184	-9.96052	0.42825	285	-9.74171	0.490149	1.00899e-06		365	-9.92926	0.422874	104	-9.4706	0.492935	2.58608e-19		173	-9.96887	0.4258	192	-9.89357	0.418116	0.0894034		11	-9.82922	0.46643	93	-9.42819	0.480826	0.0100398
PTPRZ1 (AIIDGVESVSR) (log2(L/H))	184	-6.33174	0.465042	286	-6.21775	0.416898	0.00593014		366	-6.30953	0.437552	104	-6.09644	0.406359	1.07169e-05		173	-6.33284	0.46916	193	-6.28863	0.407241	0.335187		11	-6.31445	0.413975	93	-6.07065	0.39986	0.0595242
RBP4 (LIVHNGYCDGR) (log2(L/H))	184	-4.87501	0.470896	286	-4.83392	0.514605	0.383077		366	-4.88864	0.469575	104	-4.71405	0.568508	0.00153605		173	-4.87845	0.461633	193	-4.89777	0.477595	0.694802		11	-4.82093	0.623748	93	-4.70141	0.56394	0.512307
SCG2 (IESQTQEEVR) (log2(L/H))	184	-7.44334	0.579195	286	-7.56765	0.569319	0.0221849		366	-7.46524	0.567062	104	-7.70813	0.569012	0.000133535		173	-7.44796	0.587468	193	-7.48072	0.549198	0.581833		11	-7.37061	0.443636	93	-7.74806	0.570843	0.036846
SMOC1 (AQALEQAK) (log2(L/H))	184	-8.52354	0.42424	286	-7.95351	0.552835	9.49818e-29		366	-8.3142	0.5021	104	-7.69268	0.567036	1.71759e-24		173	-8.52755	0.415603	193	-8.12296	0.496741	1.03192e-15		11	-8.46044	0.563982	93	-7.60187	0.496573	5.48624e-07
SPON1 (VTLSAAPPSYFR) (log2(L/H))	184	-10.1368	0.398109	286	-10.0018	0.425659	0.000629867		366	-10.0798	0.403317	104	-9.96618	0.464937	0.0147395		173	-10.1312	0.396051	193	-10.0337	0.405219	0.0208026		11	-10.2254	0.439619	93	-9.93552	0.460456	0.0500402
SPP1 (GDSVVYGLR) (log2(L/H))	184	-3.56896	0.410478	286	-3.34687	0.495017	5.82714e-07		366	-3.54179	0.406433	104	-3.05384	0.508356	3.71126e-22		173	-3.57143	0.410291	193	-3.51521	0.402148	0.186803		11	-3.53009	0.431528	93	-2.99751	0.488627	0.000800599
THY1 (HVLFGTVGVPEHTYR) (log2(L/H))	184	-4.13994	0.606341	286	-4.18171	0.54949	0.440407		366	-4.15854	0.575465	104	-4.18935	0.562396	0.628448		173	-4.15118	0.60989	193	-4.16513	0.544276	0.817211		11	-3.96314	0.541848	93	-4.2161	0.561561	0.15936
TPI1 (IAVAAQNCYK) (log2(L/H))	184	-7.66807	0.472864	286	-7.5384	0.464091	0.00350376		366	-7.63214	0.476339	104	-7.43791	0.421638	0.000191175		173	-7.67294	0.47579	193	-7.59558	0.475085	0.12102		11	-7.59149	0.437434	93	-7.41974	0.418428	0.202928
TXNRD2 (WGLGGTCVNVGCIPK) (log2(L/H))	183	-7.01027	0.377057	282	-6.94564	0.371675	0.0691579		364	-6.99136	0.378789	101	-6.89796	0.351905	0.0265269		172	-7.01693	0.380588	192	-6.96845	0.376686	0.223324		11	-6.90617	0.312992	90	-6.89696	0.357948	0.935226
VGF (GLQEAAEER) (log2(L/H))	184	-7.24965	0.651423	286	-7.36247	0.617698	0.0591637		366	-7.28849	0.621035	104	-7.42322	0.665213	0.0552733		173	-7.25825	0.658267	193	-7.31559	0.586057	0.378537		11	-7.11442	0.539657	93	-7.45975	0.671574	0.10378
VTN (GQYCYELDEK) (log2(L/H))	184	-3.72593	0.577571	286	-3.68889	0.605544	0.510206		366	-3.7507	0.568137	104	-3.53687	0.654986	0.00115217		173	-3.73065	0.567491	193	-3.76868	0.569587	0.523302		11	-3.65172	0.747674	93	-3.52329	0.646355	0.541178
YWHAB (NLLSVAYK) (log2(L/H))	184	-5.8487	0.493571	286	-5.48197	0.623822	4.90466e-11		366	-5.77214	0.523266	104	-5.10961	0.583421	1.40773e-25		173	-5.84908	0.493041	193	-5.70318	0.54096	0.00756953		11	-5.84271	0.526243	93	-5.02289	0.528314	4.11306e-06
YWHAG (YLAEVATGEK) (log2(L/H))	184	-9.75096	0.51947	286	-9.3835	0.622968	8.18382e-11		366	-9.66376	0.542948	104	-9.04731	0.59717	1.9806e-21		173	-9.75749	0.520843	193	-9.57975	0.549893	0.00168097		11	-9.64828	0.509837	93	-8.97623	0.568072	0.000297534
YWHAZ (VVSSIEQK) (log2(L/H))	184	-8.02636	0.433993	286	-7.64771	0.595256	4.6173e-13		366	-7.94104	0.469376	104	-7.28534	0.593414	2.20956e-28		173	-8.03026	0.436266	193	-7.86107	0.484481	0.000531663		11	-7.96501	0.410794	93	-7.20495	0.560478	3.19757e-05

## Sheet: 2.QCTable
Supplementary Table 2. QC Statistics
Measurement quality control (QC) statistics in the QC pools (control, intermediate, and AD) for the 33 significant proteins measured in this study. Measurement statistics for all 59 targeted proteins are available from DIAN. (nObs, number of observations; std, standard deviation; %CV, percent coefficient of variation)
		QC-CONTROL				QC-INT				QC-AD
UniProt Protein|Peptide	Gene Symbol	nObs	mean	std	%CV	nObs	mean	std	%CV	nObs	mean	std	%CV
sp|Q9HCB6|SPON1_HUMAN|VTLSAAPPSYFR	SPON1	22	0.000954608	0.000213367	22.3512	21	0.00115316	0.000290697	25.2087	22	0.000963465	0.000197112	20.4587
sp|Q9H4F8|SMOC1_HUMAN|AQALEQAK	SMOC1	22	0.00316292	0.00029321	9.27024	19	0.00313975	0.000335288	10.6788	22	0.00464346	0.000634362	13.6614
sp|P63104|1433Z_HUMAN|VVSSIEQK	YWHAZ	22	0.00491134	0.000584132	11.8935	21	0.00502212	0.000780478	15.5408	22	0.00749445	0.000906903	12.101
sp|P60174|TPIS_HUMAN|IAVAAQNCYK	TPI1	22	0.0058307	0.000668606	11.467	21	0.00500459	0.000687062	13.7286	22	0.00583516	0.000903857	15.4898
sp|P14618|KPYM_HUMAN|GVNLPGAAVDLPAVSEK	PKM	22	0.0121074	0.00141706	11.7041	21	0.0111008	0.00139764	12.5905	22	0.0149203	0.00253845	17.0134
sp|P0DP24|CALM2_HUMAN|EAFSLFDK	CALM2	22	0.0429879	0.0055712	12.9599	21	0.0391109	0.00488787	12.4975	22	0.0561513	0.00688155	12.2554
sp|P07195|LDHB_HUMAN|DYSVTANSK	LDHB	22	0.00412806	0.00047172	11.4272	21	0.00381067	0.000382325	10.033	22	0.00463261	0.000448507	9.68153
sp|P17174|AATC_HUMAN|VGNLTVVGK	GOT1	22	0.00598815	0.000861226	14.3822	21	0.00522368	0.000679297	13.0042	22	0.00666676	0.000802355	12.0352
sp|P30086|PEBP1_HUMAN|YVWLVYEQDRPLK	PEBP1	22	0.0361575	0.0106744	29.522	21	0.0320716	0.00793786	24.7504	21	0.0458428	0.00742029	16.1864
sp|P31946|1433B_HUMAN|NLLSVAYK	YWHAB	22	0.0213353	0.00281366	13.1878	21	0.0207553	0.00257914	12.4264	22	0.033953	0.00462797	13.6305
sp|P60983|GMFB_HUMAN|FIVYSYK	GMFB	22	0.000538323	6.37057e-05	11.8341	21	0.0005081	7.37718e-05	14.5191	22	0.000590587	6.29824e-05	10.6644
sp|P61981|1433G_HUMAN|YLAEVATGEK	YWHAG	22	0.00130934	0.000288063	22.0005	21	0.00137288	0.00035885	26.1385	22	0.00210523	0.000351034	16.6744
sp|P06733|ENOA_HUMAN|YISPDQLADLYK	ENO1	22	0.00320097	0.000582169	18.1872	21	0.00339362	0.000595854	17.5581	22	0.00407414	0.000560364	13.7542
sp|P04075|ALDOA_HUMAN|VLAAVYK	ALDOA	22	0.0396137	0.00581893	14.6892	21	0.0358113	0.00417131	11.648	22	0.0467643	0.00562371	12.0256
sp|P18669|PGAM1_HUMAN|HYGGLTGLNK	PGAM1	22	0.00348257	0.00090611	26.0184	21	0.00371172	0.000862543	23.2384	22	0.00503272	0.000906031	18.0028
sp|Q9Y2T3|GUAD_HUMAN|DHLLGVSDSGK	GDA	22	0.00241335	0.000266553	11.0449	21	0.00230248	0.000226593	9.84126	22	0.00294232	0.000327524	11.1315
sp|P40925|MDHC_HUMAN|VIVVGNPANTNCLTASK	MDH1	22	0.0065425	0.00120418	18.4055	21	0.00596395	0.000732631	12.2843	21	0.00790415	0.00123093	15.5733
sp|Q504U3|PKM2_HUMAN|LFEELVR	PKM2	22	0.132511	0.0181434	13.692	21	0.113229	0.011834	10.4514	22	0.165427	0.022326	13.4959
sp|P36222|CH3L1_HUMAN|IASNTQSR	CH3L1	22	0.233172	0.0134077	5.75016	21	0.246675	0.0368359	14.9329	21	0.359101	0.0377169	10.5031
sp|P31150|GDIA_HUMAN|VVEGSFVYK	GDI1	22	0.00260524	0.000641174	24.6109	21	0.00265465	0.000451274	16.9994	22	0.0035396	0.000691608	19.5391
sp|P10451|OSTP_HUMAN|GDSVVYGLR	SPP1	22	0.102054	0.0132152	12.9492	21	0.0987218	0.0139553	14.136	22	0.128452	0.0149257	11.6196
sp|P62937|PPIA_HUMAN|VSFELFADK	PPIA	22	0.00124321	0.000337114	27.1165	21	0.00116202	0.000219505	18.8899	22	0.00164445	0.000334419	20.3362
sp|P13521|SCG2_HUMAN|IESQTQEEVR	SCG2	22	0.00587241	0.000614062	10.4567	20	0.00486985	0.00106418	21.8524	22	0.00519163	0.000604359	11.641
sp|P09104|ENOG_HUMAN|VNQIGSVTEAIQACK	ENO2	22	0.0130464	0.00369881	28.3512	21	0.0110035	0.00233715	21.2402	22	0.0149641	0.00371869	24.8508
sp|O15240|VGF_HUMAN|GLQEAAEER	VGF	22	0.00738358	0.00056608	7.66675	21	0.00622627	0.000661788	10.629	22	0.00659907	0.000728811	11.0441
sp|Q99497|PARK7_HUMAN|ALVILAK	PARK7	22	0.00063925	6.8769e-05	10.7578	21	0.000598771	5.64316e-05	9.42457	22	0.000708805	9.77753e-05	13.7944
sp|P47972|NPTX2_HUMAN|VAELEDEK	NPTX2	22	0.00359186	0.000425798	11.8545	21	0.00302854	0.000365346	12.0634	22	0.00299931	0.00036763	12.2572
sp|O95502|NPTXR_HUMAN|ELDVLQGR	NPTXR	22	0.348349	0.0264562	7.59474	21	0.304837	0.0252182	8.27268	22	0.316076	0.0282476	8.93697
sp|P07864|LDHC_HUMAN|VIGSGCNLDSAR	LDHC	22	0.00490116	0.00065168	13.2964	21	0.00427694	0.000493056	11.5283	22	0.00564233	0.000709966	12.5828
sp|P04216|THY1_HUMAN|HVLFGTVGVPEHTYR	THY1	22	0.0672394	0.011264	16.7521	21	0.0579543	0.00669255	11.548	22	0.0644112	0.0129355	20.0826
sp|P04406|G3P_HUMAN|GALQNIIPASTGAAK	GAPDH	22	0.0257984	0.00308481	11.9574	21	0.0264844	0.00386066	14.5771	22	0.0285203	0.00425697	14.9261
sp|Q08431|MFGM_HUMAN|EVTGIITQGAR	MFGE8	22	0.00122951	0.000202724	16.4882	21	0.00114246	0.000251721	22.0332	22	0.00123891	0.000187267	15.1154
sp|P05107|ITB2_HUMAN|LLVFATDDGFHFAGDGK	ITGB2	21	0.209518	0.0601045	28.687	21	0.196346	0.0437286	22.2712	21	0.228994	0.0502442	21.9413
Average %CV					15.7069				15.3496				14.6366
